# Supplementary material for: The Development of Novel Reverse Transcription Loop-Mediated Isothermal Amplification Assays for the Detection and Differentiation of Virulent Newcastle Disease Virus
Source: Int J Mol Sci. 2023 Sep 8;24(18):13847. doi: 10.3390/ijms241813847 (PMC10531153; doi:10.3390/ijms241813847)
Supplement: Supplementary file 1 [file ijms-24-13847-s001.zip]

Archive with 1 entries (1 files):
- ijms-2581741-supplementary.pdf
